# Supplementary material for: Knockdown of Laminin gamma-3 (Lamc3) impairs motoneuron guidance in the zebrafish embryo
Source: Wellcome Open Res. 2017 Nov 16;2:111. [Version 1] doi: 10.12688/wellcomeopenres.12394.1 (PMC5785718; doi:10.12688/wellcomeopenres.12394.1)
Supplement: Supplementary file 4 [file wellcomeopenres-2-13423-s0003.tgz]

Archive with 1 entries (1 files):
- bacb6d16-4e4d-4dd3-8aa5-8068a912aa51.jpg
